# Supplementary material for: Multicomponent occupational lifestyle intervention to improve physical activity, musculoskeletal health, and work environment among Japanese teleworkers (TELEWORK study): protocol for a cluster randomized controlled trial
Source: J Occup Health. 2025 Mar 18;67(1):uiaf014. doi: 10.1093/joccuh/uiaf014 (PMC11985020; doi:10.1093/joccuh/uiaf014)
Supplement: Web_Material_uiaf014 [file web_material_uiaf014.zip]

Archive with 1 entries (1 files):
- Additional file 1. SPIRIT checklist.doc
